# Supplementary material for: The effectiveness of interventions to prevent loneliness and social isolation in the community-dwelling and old population: an overview of systematic reviews and meta-analysis
Source: Eur J Public Health. 2023 Mar 9;33(2):235–41. doi: 10.1093/eurpub/ckad006 (PMC10263264; doi:10.1093/eurpub/ckad006)
Supplement: ckad006_Supplementary_Data [file ckad006_Supplementary_Data.zip]

Archive with 11 entries (10 files):
- ckad006_Supplementary_Data/
- ckad006_Supplementary_Data/ejph-2022-04-om-0208-File005.docx
- ckad006_Supplementary_Data/ejph-2022-04-om-0208-File006.docx
- ckad006_Supplementary_Data/ejph-2022-04-om-0208-File007.docx
- ckad006_Supplementary_Data/ejph-2022-04-om-0208-File008.docx
- ckad006_Supplementary_Data/ejph-2022-04-om-0208-File009.xlsx
- ckad006_Supplementary_Data/ejph-2022-04-om-0208-File010.xlsx
- ckad006_Supplementary_Data/ejph-2022-04-om-0208-File011.docx
- ckad006_Supplementary_Data/ejph-2022-04-om-0208-File012.docx
- ckad006_Supplementary_Data/ejph-2022-04-om-0208-File013.docx
- ckad006_Supplementary_Data/ejph-2022-04-om-0208-File014.docx
