# Supplementary material for: The effectiveness of interventions to prevent loneliness and social isolation in the community-dwelling and old population: an overview of systematic reviews and meta-analysis
Source: Eur J Public Health. 2023 Mar 9;33(2):235–41. doi: 10.1093/eurpub/ckad006 (PMC10263264; doi:10.1093/eurpub/ckad006)
Supplement: ckad006_Supplementary_Data [file ckad006_Supplementary_Data.zip › ckad006_Supplementary_Data/ejph-2022-04-om-0208-File009.xlsx]

## Sheet: Appendix E 
Authors	Titel	Jear	Stated aim of the review	number of included studies	study type	Quality assessment	Countries in which the studies were conducted	Period covered by the included studies	Age of the study participants	Proportion of women participating	Number of Partizipants	Type of Partizipants
Coll-Planas, L. Nyqvist, F. Puig, T. Urrutia, G. Sola, I. Monteserin, R.	Social capital interventions targeting older people and their impact on health: a systematic review	2017	‘Assessing the impact on health outcomes and use of health-related resources of interventions that promote social capital or its components among older people’.	36	RCTs	moderate (AMSTAR II)	Asia 3, Central Europe 5, Northern America 16, Northern Europe 4, Oceania 2, South America 1, South Europe 1, UK 4	1985-2014	almost half of the studies had a mean age of between 70 and 80 years and 25% of 80 and over.	67-100%	5341	People living independently & people living in care homes. Mainly Caucasian older people without disability or dementia.
Heins, P. Boots, L. M. M. Koh, W. Q. Neven, A. Verhey, F. R. J. de Vugt, M. E.	The Effects of Technological Interventions on Social Participation of Community-Dwelling Older Adults with and without Dementia: A Systematic Review	2021	‘to provide a systematic overview of the effects of technological interventions that target social participation in community-dwelling older adults with and without dementia’.	36	6 RCT 4 nRCT, 10 pre-post, 2 post, 14 qualitative	moderate (AMSTAR II)	Australia 3, Canada 2, Finnland 2, Germany 2, Greek 1, Malaysia 1, Mexico 2 Netherlands 2, UK 4, USA 17	2005-2020	55 and older	Not reportetd	1586	Community-dwelling older adults with and without cognitive impairment
Li, J. Erdt, M. Chen, L. Cao, Y. Lee, S. Q. Theng, Y. L.	The Social Effects of Exergames on Older Adults: Systematic Review and Metric Analysis	2018	‘With the aim of synthesising the existing literature and to provide implications for improving social well-being in older adults using exergaming’.	10	5 nRCT, 5 qualitativ	low (AMSTAR II)	Australia 2, Canada 1, Singapore 4, USA 3	1977-2017	55-92	Not reportetd	382	Mainly Caucasian healthy older adults
Manjunath, J. Manoj, N. Alchalabi, T.	Interventions against Social Isolation of Older Adults: A Systematic Review of Existing Literature and Interventions	2021	‘to assess the quality of the studies and to identify effective recommendations for interventions against social isolation‘.	20	13 nRCT, 7 pre-post	critically low (AMSTAR II)	Asia 1, central Europe 2, Japan 2, North America 8, North Europe 6, South America 1	1983-2019	61-90	Not reportetd	4300	Older adults experiencing loneliness
Poscia, A. Stojanovic, J. La Milia, D. I. Duplaga, M. Grysztar, M. Moscato, U. Onder, G. Collamati, A. Ricciardi, W. Magnavita, N.	Interventions targeting loneliness and social isolation among the olderpeople: An update systematic review	2018	‘To summarise and update the current knowledge on the eﬀectiveness of the existing interventions for alleviating loneliness and social isolation among older persons‘.	20	4 RCTs, 3 nRCTs, 6 pre-post, 2 post-test, 5 qualitative	low (AMSTAR II)	quantitativ: America 3, Asia 2, Australia 4, Europe 5, not reported 1 qualitative: Canada 2, UK 3	2012-2015	52-113	0.7	quant: 1999; inkl. 769 Control qual: 240	Mainly Caucasian community-dwelling older adults and those from home care centers
Shvedko, Anastasia Whittaker, Anna C. Thompson, Janice L. Greig, Carolyn A.	Physical activity interventions for treatment of social isolation, loneliness or low social support in older adults: A systematic review and meta-analysis of randomised controlled trials	2018	‘To examine physical activity intervention effects on loneliness, social isolation or low social support in community-dwelling older adults’.	38	RCTs	moderate (AMSTAR II)	Austrailia 3, Brazil 1, Canada 2, China 2, Denmark 1, Finland 1, Georgia 1, Hungary 1, Japan 5, Korea 1, Netherlands 2, New Zealand 1, Spain 1, Sweden 1, Taiwan 3, Turkey 1, UK 5, USA 7,	1997-2014	51-82	0.67	955	Caucasian older people; 2/3 of the studies included people with chronic diseases, only 1/3 with healthy people
Tong, F. Yu, C. Wang, L. Chi, I. Fu, F.	Systematic Review of Efficacy of Interventions for Social Isolation of Older Adults	2021	‘to summarize and update the current knowledge about the efficacy of existing interventions for alleviating social isolation and loneliness among older adults‘.	24	RCT	critically low (AMSTAR II)	Canada 1, China 1, Finnland 3, HongKong 1, Japan 2, Norway 4, Sweden 1, UK 1, USA 10	1978-2020	meang age between 58 and 85	between 52 and 85%	2045	Mainly caucasian older adults
Veazie, S. Gilbert, J. Winchell, K. Paynter, R. Guise, J. M.	Addressing Social Isolation To Improve the Health of Older Adults: A Rapid Review	2019	‘Effectiveness of interventions that target social isolation and loneliness to improve health and reduce unnecessary health care utilization and -harms associated with interventions‘.	16	7 RCTs, 8 pre-post, 1 post	moderate (AMSTAR II)	Australia 1, Canada 1, Finland 1, Hong Kong 1, Italy 1, Japan 3, Singapore 1, South Korea 1, Spain 2, UK 2, USA 2	2013-2018	55-103	0.7	17656	Mainly Caucasian healthy, community-dwelling older adults
