# Supplementary material for: The effectiveness of interventions to prevent loneliness and social isolation in the community-dwelling and old population: an overview of systematic reviews and meta-analysis
Source: Eur J Public Health. 2023 Mar 9;33(2):235–41. doi: 10.1093/eurpub/ckad006 (PMC10263264; doi:10.1093/eurpub/ckad006)
Supplement: ckad006_Supplementary_Data [file ckad006_Supplementary_Data.zip › ckad006_Supplementary_Data/ejph-2022-04-om-0208-File010.xlsx]

## Sheet: Appendix F
Data extraction is done by endpoints, so a study that investigated several relevant endpoints is listed several times.
Review	Outcome	First author	Year	effect*	Instrument	**Study-type	***Control	N Intervent	N Control	N Sum .	Country	Risk of Bias as reportet in the review	Intervention-description	****Intervention-Type	*****Components (if type is multicomponent)	******Format	Staff code: professionals (P) or laypersons (L)	Staff description (if professionals)	Duration in months	frequency per week	Hours per week	Setting	Mean Age .	Minimal Age	Maximal Age 2	Proportion of women participating
Poscia et al. (2018)	Loneliness	Alaviani	2015	+	UCLA loneliness scale	nRCT	n.r.	75	75	150	Iran	moderate	"Multi-strategy program based on constructs of Pender's Health Promotion model (Perceived benefits, barriers, self- e fficacy, interpersonal influences, behaviours)"	S		G	n.r.	n.r.	10	n.r.	n.r.	institutional	n.r.	60	74	100
Coll-Planas et al. (2017)	Social isolation	Andersson	1985	-	self developed questionnaire	RCT	n.r.	n.r.	n.r.	108	Sweden	high risk	Social capital intervention - intervention to strengthen the local network	S		G	P	n.r.	6	n.r.	n.r.	community	77	60	80	100
Coll-Planas et al. (2017)	Loneliness	Andersson	1985	-	UCLA loneliness scale	RCT	n.r.	n.r.	n.r.	108	Sweden	high risk	Social capital intervention - intervention to strengthen the local network	S		G	P	n.r.	6	n.r.	n.r.	community	77	60	80	100
Poscia et al. (2018)	Loneliness	Bartlett	2013a	-	De Jong Gierveld Loneliness Scale	Pre-Post	no	31	0	31	Australia	high risk	"A regular fitness programme and an arts programme, with a focus on building individual/ community capacity by providing transport and training"	M	P,S	G	n.r.	n.r.	6	n.r.	n.r.	n.r.	n.r.	55	80	60
Poscia et al. (2018)	Social support	Bartlett	2013a	-	Adaptation of The Duke SocialSupport Index (DSSI)	Pre-Post	no	31	0	31	Australia	high risk	"A regular fitness programme and an arts programme, with a focus on building individual/ community capacity by providing transport and training"	M	P,S	G	n.r.	n.r.	6	n.r.	n.r.	n.r.	n.r.	55	80	60
Poscia et al. (2018)	Loneliness	Bartlett	2013b	-	De Jong Gierveld Loneliness Scale	Pre-Post	no	15	0	15	Australia	high risk	Community forums, better integration of services for older people including establishing a shop front contact point, development of an action plan and resource kit, Buddy system	S		M	n.r.	n.r.	6	n.r.	n.r.	n.r.	69	57	81	70
Poscia et al. (2018)	Social support	Bartlett	2013b	-	Adaptation of The Duke SocialSupport Index (DSSI)	Pre-Post	no	15	0	15	Australia	high risk	Community forums, better integration of services for older people including establishing a shop front contact point, development of an action plan and resource kit, Buddy system	S		M	n.r.	n.r.	6	n.r.	n.r.	n.r.	69	57	81	70
Poscia et al. (2018)	Loneliness	Bartlett	2013c	+	De Jong Gierveld Loneliness Scale	Pre-Post	no	13	0	13	Australia	high risk	"Culturally Appropriate Volunteer Services (CAVS): social/leisure activities and library services for older migrants through two ethnic community organizations"	S		G	n.r.	n.r.	12	n.r.	n.r.	n.r.	63	86	78	50
Poscia et al. (2018)	Social support	Bartlett	2013c	+	Adaptation of The Duke SocialSupport Index (DSSI)	Pre-Post	no	13	0	13	Australia	high risk	"Culturally Appropriate Volunteer Services (CAVS): social/leisure activities and library services for older migrants through two ethnic community organizations"	S		G	n.r.	n.r.	12	n.r.	n.r.	n.r.	63	86	78	50
Poscia et al. (2018)	Social support	Boen	2012	+	Oslo-3 Social support scale (OSS-3)	RCT	n.i.	37	55	92	Norway	high risk	Discussion groups and physical activities.	M	P,S	G	P	n.r.	12	n.r.	n.r.	institutional	>65	n.r.	n.r.	60
Shvedko et al. (2018)	Social support	Chan	2010	-	Multidimensional Scale of Perceived Social Support (Zimet, Dahlem, Zimet & Farley, 1988)	RCT	n.r.	70	33	103	China	low risk	Tai Chi Qigong (TCQ) group	P		M	P	fitness (non-medical) healthcare provider	3	2	2	n.r.	72	n.r.	n.r.	10
Shvedko et al. (2018)	Social support	Chan	2010	-	Multidimensional Scale of Perceived Social Support (Zimet, Dahlem, Zimet & Farley, 1988)	RCT	n.r.	69	34	103	China	low risk	Exercise group (various breathing & walking exercise)	P		M	P	fitness (non-medical) healthcare provider	3	7	7	n.r.	72	n.r.	n.r.	10
Veazie et al. (2019)	Loneliness	Chan	2017	+	De Jong Gierveld loneliness scale	RCT	n.i.	n.r.	n.r.	48	China	moderate	tai chi qigong with the assistance of elderly neighborhood volunteers in strengthening social networks	M	P,S	G	P	instructor, health ambassador	3	2	1	community	77.3	66	103	80
Veazie et al. (2019)	Social support	Chan	2017	-	Lubben social network scale (LSNS)	RCT	n.i.	n.r.	n.r.	48	China	moderate	tai chi qigong with the assistance of elderly neighborhood volunteers in strengthening social networks	M	P,S	G	P	instructor, health ambassador	3	2	1	community	77.3	66	103	80
Shvedko et al. (2018)	Social support	Chan	2017	-	Revised social support questionnaire	RCT	n.r.	24	22	46	China	moderate	Exercise + social support: Tai Chi	M	P,S	G	P	fitness (non-medical) healthcare provider	3	2	2	n.r.	77.3	n.r.	n.r.	80
Veazie et al. (2019)	Loneliness	Coll-Planas	2017	+	De Jong Gierveld loneliness scale	Pre-Post	no	38	0	38	Spain	high risk	Group discussions on feelings & visits to community centers	S		G	P	nurses, social workers	4	1	1.5	institutional	77.24	63	89	100
Veazie et al. (2019)	Social support	Coll-Planas	2017	+	Subjective Social Participation Index	Pre-Post	no	38	0	38	Spain	high risk	Group discussions on feelings & visits to community centers	S		G	P	nurses, social workers	4	1	1.5	institutional	77.24	63	89	100
Poscia et al. (2018)	Loneliness	Davidson	2014	-	UCLA loneliness scale	Pre-Post	no	29	0	29	Australia	high risk	Singing session	S		G	P	Experienced musician	2	n.r.	n.r.	community	78	n.r.	n.r.	>50
Veazie et al. (2019)	Loneliness	Davidson	2014	-	UCLA loneliness scale	Pre-Post	no	36	0	36	Australia	high risk	Singing sessions	S		G	P	musician	2	1	1.5	community	78	n.r.	n.r.	>50
Coll-Planas et al. (2017)	Loneliness	Dodge	2015	-	3-item loneliness scale (Hughes, 2004)	RCT	n.r.	n.r.	n.r.	83	US	moderate	social engagement in a unstructured conversation (i.e., conversation-based cognitive stimulation) through personal computers, webcams, and a user friendly interactive Internet communication programs	M	ICT, S	G	P	trained interviewers	1.5	7	3.5	institutional ,community, home	80.5	n.r.	n.r.	80
Veazie et al. (2019)	Loneliness	Gonyea	2013	-	UCLA loneliness scale	Pre-Post	no	33	0	33	US	high risk	Phone calls, home visits, and social engagement	S		M	L	n.r.	9	n.r.	n.r.	community, home	81	69	95	90
Coll-Planas et al. (2017)	Loneliness	Hind	2014	-	de Jong Gierveld Loneliness Scale	RCT	n.r.	n.r.	n.r.	157	UK	high risk	Telephone friendship intervention	S		M	L	volunteer	3	1	0.5	home	80.8	75	95	70
Poscia et al. (2018)	Loneliness	Honigh	2013	-	de Jong Gierveld Loneliness Scale	Pre-Post	n.i.	440	418	858	Netherlands	high risk	mass media campaign; Information meetings (Tips on healthy ageing); Psychosocial group courses focusing on the development of coping and communication skills; Social activation by the community-based Neighbours Connected intervention; Training of intermediaries	M	E,S	G	L	neighbors, intermediaries	24	n.r.	n.r.	community	73.6	65	n.r.	60
Poscia et al. (2018)	Social support	Honigh	2013	-	Social SupportListInteractions (SSL12-I	Pre-Post	n.i.	440	418	858	Netherlands	high risk	mass media campaign; Information meetings (Tips on healthy ageing); Psychosocial group courses focusing on the development of coping and communication skills; Social activation by the community-based Neighbours Connected intervention; Training of intermediaries	M	E,S	G	L	neighbors, intermediaries	24	n.r.	n.r.	community	73.6	65	n.r.	60
Shvedko et al. (2018)	Social support	Huang	2011	-	Inventory of Social Supportive Behaviors (ISSB) (Barrera et al. 1981).	RCT	n.r.	62	31	93	China	low risk	cognitive behavioural therapy + Tai Chi exercises	M	P,S	G	P	fitness (non-medical) healthcare provider	2	1	1	n.r.	n.r.	60	71	60
Shvedko et al. (2018)	Social support	Huang	2011	-	Inventory of Social Supportive Behaviors (ISSB) (Barrera et al. 1981).	RCT	n.r.	62	31	93	China	low risk	cognitive behavioural therapy + Tai Chi exercises	M	P,S	G	P	fitness (non-medical) healthcare provider	2	5	5	n.r.	n.r.	60	71	60
Shvedko et al. (2018)	Social support	Imayama	2011	-	Medical Outcomes Study (MOS) Social Support Survey	RCT	n.r.	117	43	160	US	low risk	Aerobic exercise group	P		G	P	medical healthcare provider	12	5	3.75	n.r.	57.9	n.r.	n.r.	100
Shvedko et al. (2018)	Social support	Imayama	2011	-	Medical Outcomes Study (MOS) Social Support Survey	RCT	n.r.	117	44	161	US	low risk	Dietary weight-loss group + exercise group	M	P,S	G	P	medical healthcare provider	12	5	3.75	n.r.	57.9	n.r.	n.r.	100
Poscia et al. (2018)	Loneliness	Jones	2015	-	De Jong Gierveld Loneliness Scale	Pre-Post	no	58	0	58	UK	high risk	Intervention on how to use the computer and the internet	E		I	L	volunteers	11	n.r.	n.r.	community	79	75	84	70
Poscia et al. (2018)	Social support	Jones	2015	+	Lubben social network scale (LSNS)	Pre-Post	no	58	0	58	UK	high risk	Educational intervention on technology and the internet	E		I	L	volunteers	11	n.r.	n.r.	community	79	75	84	70
Poscia et al. (2018)	Loneliness	Jones	2015	+	De Jong Gierveld loneliness scale	Pre-Post	no	86	0	86	UK	high risk	Intervention on how to use the computer and the internet	E		G	L	volunteers	11	n.r.	n.r.	community	75	84	74.3	70
Poscia et al. (2018)	Social support	Jones	2015	+	Lubben social network scale (LSNS)	Pre-Post	no	86	0	86	UK	high risk	Intervention on how to use the computer and the internet	E		G	L	volunteers	11	n.r.	n.r.	community	75	84	74.3	70
Li et al. (2018)	Loneliness	Jung	2009	+	UCLA loneliness scale	nRCT	a.i	30	15	45	Singapore	moderate	Exergames	M	ICT,P	G	n.r.	n.r.	6	3	n.r.	n.r.	n.r.	56	92	n.r.
Li et al. (2018)	Loneliness	Kahlbaugh	2011	+	UCLA loneliness scale	nRCT	n.i.	16	19	35	US	moderate	Exergames	M	ICT,P	G	n.r.	n.r.	2.5	1	n.r.	n.r.	82	n.r.	n.r.	n.r.
Veazie et al. (2019)	Social support	Kamegaya	2014	-	Lubben social network scale (LSNS)	RCT	n.i.	26	26	52	Japan	high risk	Walking, stretching, & weight exercise; games, crafts, & cooking	M	A,P,S	G	L,P	Physical Therapist, Occupational Therapist, public health nurse; senior citizen volunteers	3	1	2	community	74.9	65	87	90
Shvedko et al. (2018)	Social support	Kamegaya	2014	+	Lubben social network scale (LSNS)	RCT	n.r.	26	26	52	Japan	high risk	Exercise + recreational activity: strengthening exercises, aerobic exercises & flexibility exercises	P		M	P	fitness (non-medical) healthcare provider	3	n.r.	2	n.r.	74.9	n.r.	n.r.	50
Shvedko et al. (2018)	Social support	Lliffe	2014	-	Lubben social network scale (LSNS)	RCT	n.i.	210	361	830	UK	low risk	Exercise + support: Home-based exercise programme and walking exercise OR community-based group-exercise programme (group exercise training): home exercises (based on OEP) + walking exercise, flexibility training, adapted	P		I or G	P	fitness (non-medical) healthcare provider	6	3.5	5	n.r.	73	n.r.	n.r.	60
Shvedko et al. (2018)	Social support	Lliffe	2014	-	Multidimensional Scale of Perceived Social Support (Zimet, Dahlem, Zimet & Farley, 1988)	RCT	n.r.	171	104	275	UK	low risk	OEP: Home-based exercise programme and walking exercise	P		I	P	fitness (non-medical) healthcare provider	6	3	1.5	n.r.	73	n.r.	n.r.	60
Shvedko et al. (2018)	Social support	Lliffe	2014	-	Multidimensional Scale of Perceived Social Support (Zimet, Dahlem, Zimet & Farley, 1988)	RCT	n.r.	183	105	288	UK	low risk	FaME: community-based group-exercise programme (group exercise training), home exercises (based on OEP) + walking exercise, flexibility training, adapted Tai Chi complex, functional skills training	P		G	P	fitness (non-medical) healthcare provider	6	2	1	n.r.	73	n.r.	n.r.	60
Poscia et al. (2018)	Loneliness	Low	2015	-	UCLA loneliness scale	nRCT	n.r.	189	n.r.	189	Australia	high risk	The Lifestyle Engagement Activity Program (LEAP)- a training and practice change program for home care case managers and care workers to incorporate social support and recreational activities as part of home care.	T		M	P	care worker	12	n.r.	n.r.	n.r.	82.6	52.8	113.6	70
Shvedko et al. (2018)	Social support	Maki	2012	-	Lubben social network scale (LSNS)	RCT	n.r.	75	75	150	Japan	low risk	Exercise + health education: walking exercise	M	E,P	G	P	fitness (non-medical) healthcare provider	3	1	3	community	72	n.r.	n.r.	70
Veazie et al. (2019)	Loneliness	Mountain	2017	+	De Jong Gierveld Loneliness Scale	RCT	n.i.	n.r.	n.r.	288	UK	low risk	Facilitated group discussions on goal setting, sharing strengths & skills, & encouragement	S		G	P	social care stuff, occupational therapist	4	1	n.r.	institutional	72.1	65	92	70
Poscia et al. (2018)	Social support	Nicholson	2013	+	Lubben social network scale (LSNS)	Post	n.i.	28	28	56	US	high risk	"University student model of care intervention. Variety of techniques (reminiscence, exercise-talk discussions, goal-oriented, social engagement-directed discussions, coaching, modelling)"	M	P,S	I	L	university students	5	n.r.	n.r.	n.r.	82.9	n.r.	n.r.	70
Poscia et al. (2018)	Social isolation	Perkins	2012	-	The Friendship Scale	Pre-Post	n.i.	27	7	34	US	high risk	A structured horticultural therapy (HT) program	S		G	n.r.	n.r.	1.5	n.r.	n.r.	community	72	57	87	90
Veazie et al. (2019)	Social support	Phinney	2014	-	Multidimensional Scale of Perceived Social Support (Zimet, Dahlem, Zimet & Farley, 1988)	Pre-Post	no	51	0	51	Canada	high risk	Art project consisting of weekly workshops at community centers to produce a collective art piece or performance for public presentation.	A		G	P	Artists	36	1	2	community	71	55	90	n.r.
Veazie et al. (2019)	Loneliness	Pynnonen	2018	-	self developed questionnaire	RCT	n.i.	n.r.	n.r.	223	Finland	moderate	Choice of exercise; group discussions, day-trips, & art projects; or counseling	M	A,P,S	M	L,P	lay person, rehabilitation counselor	6	0.5	1.5	institutional, community	77	75	79	80
Coll-Planas et al. (2017)	Social support	Routasalo	2008	-	Lubben social network scale (LSNS)	RCT	n.r.	n.r.	n.r.	235	Finland	low risk	Psychosocial group rehabilitation. Groups consisted of three types of activities, depending on the interests of the participants: art and inspiring activities, group exercise and discussions, and therapeutic writing and group therapy.	M	A,P,S	G	P	nurse, occupational therapist	3	1	5	institutional	80	75	92	70
Coll-Planas et al. (2017)	Loneliness	Routasalo	2008	-	UCLA loneliness scale	RCT	n.r.	n.r.	n.r.	235	Finland	low risk	Psychosocial group rehabilitation. Groups consisted of three types of activities, depending on the interests of the participants: art and inspiring activities, group exercise and discussions, and therapeutic writing and group therapy.	M	A,P,S	G	P	nurse, occupational therapist	3	1	5	institutional	80	75	92	70
Poscia et al. (2018)	Loneliness	Saito	2012	+	Ando-Osada-Kodama - AOK loneliness scale	RCT	n.i.	20	40	60	Japan	high risk	"Educational, cognitive, and social support program focused on improving community knowledge and networking."	M	E,S	G	L	"gatekeepers"	6	n.r.	n.r.	community	72	66	84	60
Poscia et al. (2018)	Social support	Saito	2012	+	8 item checklist	RCT	n.i.	20	40	60	Japan	high risk	Educational, cognitive, and social support program focused on improving community knowledge and networking.	M	E,S	G	L	"gatekeepers"	6	n.r.	n.r.	community	72	66	84	60
Coll-Planas et al. (2017)	Loneliness	Saito	2012	+	Ando-Osada-Kodama - AOK loneliness scale	RCT	n.i.	20	40	60	Japan	high risk	Educational, cognitive, and social support program focused on improving community knowledge and networking.	M	E,S	G	L	"gatekeepers"	2	1	1	institutional	72.6	66	84	60
Li et al. (2018)	Loneliness	Xu	2016	+	UCLA loneliness scale	nRCT	a.i	31	57	88	Singapore	high risk	Exergames	M	ICT,P	G	n.r.	n.r.	0.25	3	n.r.	home	75	n.r.	n.r.	n.r.
Li et al. (2018)	Social support	Xu	2016	+	Seven Likert-type items developed by Reynolds and Beatty	nRCT	a.i	31	57	88	Singapore	high risk	Exergames	M	ICT,P	G	n.r.	n.r.	0.25	3	n.r.	home	75	n.r.	n.r.	n.r.
Veazie et al. (2019)	Social support	Yap	2017	-	Lubben social network scale (LSNS)	RCT	n.r.	n.r.	n.r.	31	Singapore	moderate	Rhythm-centered music making (RMM)	A		G	P	"experienced instructors"	3	1	1	n.r.	74.65	65	n.r.	90
Heins et al. (2021)	Social interaction	Matz-Costa	2018	-	self developed questionnaire	RCT	a.i.	15	15	30	US	moderate	intervention to encourage inactive community-dwelling older adults to embed physical activity, cognitive activity, and social interaction into their everyday lives	M	E,P,S	M	P	trained fascilitators	2	n.r.	n.r.	home	n.r.	n.r.	n.r.	n.r.
Heins et al. (2021)	Loneliness	Myhre	2017	-	UCLA Loneliness Scale	nRCT	a.i.	14	27	41	US	moderate	using Facebook as an intervention to maintain or enhance cognitive function in older adults.	M	ICT, T, E	G	p	instructor and several tutors	2	n.a.	n.r.	community	80	n.r.	n.r.	64
Heins et al. (2021)	Social support	Vanoh	2019	-	The MOS social support survey	RCT	a.i.	25	25	50	Malaysia	moderate	a web-based application	M	ICT, E, S	M	n.r.	n.r.	6	4	2	home	68	n.r.	n.r.	58
Heins et al. (2021)	Loneliness	Vanoh	2019	-	UCLA Loneliness Scale	RCT	a.i.	25	25	50	Malaysia	moderate	a web-based application	M	ICT, E, S	M	n.r.	n.r.	6	4	2	home	68	n.r.	n.r.	58
Heins et al. (2021)	Loneliness	Ware	2017	-	UCLA Loneliness Scale	Pre-Post	no	14	0	14	French	high risk	Language training programm	M	E, ICT	M	P	native English-speaking psychologist	4	1	2	institutional	75	63	90	64
Heins et al. (2021)	social isolation	Lee	2018	+	Cornwell Perceived Isolation Scale	Pre-Post	no	55	0	55	US	high risk	intergenerational activities: The six-session IMU program was designed to contain guided learning opportunities to promote intergenerational exchanges between youths and older adults	M	ICT,E, S	M	L	undergraduate students	5	n.r.	n.r.	institutional	74	n.r.	n.r.	64
Heins et al. (2021)	social isolation	Engelbrecht	2015	-	The Friendship Scale	Pre-Post	a.i.	3	2	5	Australia	high risk	activity-based musical engagement with iPads	M	A, ICT	G	P	Music therapists	1	1	1	institutional	n.r.	71	97	100
n.r: not reported
*effect: (+) studies that had a positive effect; (-) studies that had no effect
**study-type: (RCT) randomised controlled trial; (nRCT) non-randomised controlled trial
*** Control: (a.i.) alternative intervention; (n.i.) no intervetion; (n.r.) not reported
****intervention-type: (S) social support intervention; (M) multicomponent intervention
***** component: (A) Arts; (E) Educational; (ICT) Information and Communication Technology; (P) Physical activity; (S) Social suppport interventions; (T) Training	P=Physical activity, S= Social suppport interventions, A = Arts , E = Educational, ICT = Information and Communication Technology , T = Training M = Multicomponent
****** format: (I) individual; (G) group; (M) mixed
